# Supplementary material for: Characterization of plasma proteins in children of different Mycobacterium tuberculosis infection status using label-free quantitative proteomics
Source: Oncotarget. 2017 Sep 23;8(61):103290–301. doi: 10.18632/oncotarget.21179 (PMC5732728; doi:10.18632/oncotarget.21179)
Supplement: Supplementary file 2 [file oncotarget-08-103290-s002.xlsx]

## Sheet: Sheet1
Supplementary 1- Classification of up-regulated proteins identified following LC-MS/MS of TB different from LTBI fractions.
WEGO	Category	No.	Gene
	9extracellular region	9	APOB, ST3GAL4, FNDC1, COL13A1, PAMR1, HNRNPA1, MTHFD1, UTRN, DOPEY2
	extracellular region part	8	COL13A1, APOB, PAMR1, HNRNPA1, MTHFD1, UTRN, ST3GAL4, DOPEY2
	cell	34	HNRNPA1, MTHFD1, CYP2B6, OXTR, UTRN, HCFC1, ATP11A, ST3GAL4, COL13A1, LIMS2, LONP2, DNAJC1, INTS2, PNN, SEMA4A, APOB, DOPEY2, COPS5, SAMHD1, XRCC4, DYRK4, SF3B1, PCF11, MORC3, MTUS2, SPTY2D1, TICRR, ZNF467, SENP5, CEP152, FNDC1, AK3, PLEKHH1, RABGAP1
	cell part	34	HNRNPA1, MTHFD1, CYP2B6, OXTR, UTRN, HCFC1, ATP11A, ST3GAL4, COL13A1, LIMS2, LONP2, DNAJC1, INTS2, PNN, SEMA4A, APOB, DOPEY2, COPS5, SAMHD1, XRCC4, DYRK4, SF3B1, PCF11, MORC3, MTUS2, SPTY2D1, TICRR, ZNF467, SENP5, CEP152, FNDC1, AK3, PLEKHH1, RABGAP1
	membrane-enclosed lumen	20	APOB, COL13A1, SF3B1, PCF11, CEP152, HNRNPA1, UTRN, HCFC1, XRCC4, MORC3, TICRR, COPS5, SENP5, INTS2, SAMHD1, FNDC1, PNN, SPTY2D1, LONP2, AK3
Cellular Component	envelope	2	DNAJC1, INTS2
	macromolecular complex	11	APOB, HNRNPA1, SF3B1, PNN, UTRN, XRCC4, HCFC1, RABGAP1, COPS5, INTS2, PCF11
	organelle	33	APOB, CYP2B6, ATP11A, DNAJC1, SEMA4A, DYRK4, SF3B1, PCF11, HNRNPA1, HCFC1, XRCC4, MORC3, MTUS2, SPTY2D1, TICRR, LIMS2, ZNF467, LONP2, COPS5, SENP5, INTS2, PNN, SAMHD1, CEP152, UTRN, FNDC1, DOPEY2, ST3GAL4, MTHFD1, AK3, PLEKHH1, RABGAP1, COL13A1
	organelle part	27	CYP2B6, DNAJC1, APOB, ATP11A, INTS2, ST3GAL4, DOPEY2, COL13A1, SF3B1, PCF11, CEP152, HNRNPA1, UTRN, HCFC1, XRCC4, MORC3, TICRR, COPS5, SENP5, SAMHD1, FNDC1, PNN, SPTY2D1, LONP2, AK3, RABGAP1, MTUS2
	synapse part	3	UTRN, COL13A1, COPS5
	synapse	3	UTRN, COL13A1, COPS5
	cellular component biogenesis	8	APOB, OXTR, HCFC1, XRCC4, TICRR, SEMA4A, SF3B1, LIMS2
	developmental process	9	SEMA4A, APOB, MORC3, MTHFD1, UTRN, OXTR, LIMS2, COL13A1, DOPEY2
	reproduction	3	HNRNPA1, UTRN, APOB
	cellular component organization	19	HNRNPA1, OXTR, HCFC1, RABGAP1, SPTY2D1, SEMA4A, LIMS2, CEP152, APOB, ATP11A, SF3B1, TICRR, SAMHD1, COL13A1, UTRN, LONP2, COPS5, DOPEY2, PCF11
	death	1	LIMS2
	reproductive process	3	HNRNPA1, UTRN, APOB
	immune system process	5	SEMA4A, APOB, SAMHD1, ATP11A, MTHFD1
	response to stimulus	12	SEMA4A, OXTR, APOB, XRCC4, TICRR, SAMHD1, COPS5, CYP2B6, HNRNPA1, HCFC1, LIMS2, ATP11A
	multicellular organismal process	15	SEMA4A, COL13A1, APOB, MORC3, OXTR, AK3, LIMS2, UTRN, ST3GAL4, LONP2, HCFC1, UTRN, MTHFD1, TICRR, DNAJC1
Biological Process	anatomical structure formation	8	MTHFD1, SEMA4A, LIMS2, SF3B1, TICRR, AK3, LONP2, UTRN
	multi\-organism process	3	OXTR, APOB, SAMHD1
	establishment of localization	8	RABGAP1, APOB, HNRNPA1, ATP11A, COPS5, OXTR, DNAJC1, SEMA4A
	biological adhesion	4	COL13A1, PNN, UTRN, LIMS2
	metabolic process	23	MTHFD1, SAMHD1, HCFC1, COPS5, HNRNPA1, APOB, SF3B1, CYP2B6, DNAJC1, COL13A1, TICRR, AK3, INTS2, PCF11, PNN, SPTY2D1, ZNF467, XRCC4, ST3GAL4, LONP2, DYRK4, MORC3, SENP5
	viral reproduction	3	HCFC1, HNRNPA1, MORC3
	pigmentation	18	RABGAP1, LIMS2, SEMA4A, UTRN, OXTR, DNAJC1, TICRR, SF3B1, ZNF467, PNN, ATP11A, DOPEY2, HNRNPA1, MTHFD1, CYP2B6, COL13A1, AK3, LONP2
	locomotion	2	APOB, SEMA4A
	localization	10	RABGAP1, APOB, HNRNPA1, ATP11A, DOPEY2, OXTR, UTRN, DNAJC1, COPS5, SEMA4A
	cellular process	31	XRCC4, TICRR, COPS5, OXTR, SF3B1, APOB, ATP11A, DOPEY2, RABGAP1, SEMA4A, COL13A1, UTRN, LIMS2, MORC3, ST3GAL4, MTHFD1, CYP2B6, HCFC1, HNRNPA1, DNAJC1, LONP2, SPTY2D1, ZNF467, PNN, PCF11, INTS2, AK3, SAMHD1, DYRK4, SENP5, CEP152
	biological regulation	21	HNRNPA1, HCFC1, COPS5, SPTY2D1, ZNF467, PNN, TICRR, RABGAP1, OXTR, UTRN, DNAJC1, SEMA4A, LIMS2, APOB, SF3B1, XRCC4, LONP2, SAMHD1, MORC3, MTHFD1, AK3
	molecular transducer activity	1	OXTR
	translation regulator activity	1	COPS5
	enzyme regulator activity	2	DNAJC1, RABGAP1
	transcription regulator activity	2	COPS5, HCFC1
Molecular Function	structural molecule activity	1	PNN
	catalytic activity	12	MTHFD1, SAMHD1, ATP11A, LONP2, COPS5, SENP5, ST3GAL4, DYRK4, AK3, HCFC1, CYP2B6, XRCC4
	binding	32	OXTR, CYP2B6, MTHFD1, ATP11A, LONP2, DYRK4, AK3, HNRNPA1, ZNF467, SAMHD1, COPS5, SF3B1, MORC3, PNN, PCF11, XRCC4, SPTY2D1, DNAJC1, RABGAP1, HCFC1, UTRN, LIMS2, PAMR1, APOB, COL13A1, CEP152, MTUS2, TICRR, SENP5, INTS2, SEMA4A, PHLDB3
	transporter activity	2	APOB, ATP11A
